# Supplementary material for: HDL in COVID-19 Patients: Evidence from an Italian Cross-Sectional Study
Source: J Clin Med. 2021 Dec 18;10(24):5955. doi: 10.3390/jcm10245955 (PMC8708284; doi:10.3390/jcm10245955)
Supplement: Supplementary file 1 [file jcm-10-05955-s001.zip]

Archive with 1 entries (1 files):
- jcm-1458475-supplementary.pdf
